# Supplementary material for: Applying Flow Virometry to Study the HIV Envelope Glycoprotein and Differences Across HIV Model Systems
Source: Viruses. 2024 Jun 9;16(6):935. doi: 10.3390/v16060935 (PMC11209363; doi:10.3390/v16060935)
Supplement: Supplementary file 1 [file viruses-16-00935-s001.zip]

Archive with 2 entries (2 files):
- File S1_MIFlowCytEV_and_FCMPass plots.xlsx
- Supplemental Figures (S1 - S6)_revised.pdf
